# Supplementary material for: Occurrences of non-linear phenomena and vocal harshness in dog whines as indicators of stress and ageing
Source: Sci Rep. 2021 Feb 24;11:4468. doi: 10.1038/s41598-021-83614-1 (PMC7904949; doi:10.1038/s41598-021-83614-1)
Supplement: Supplementary file 2 — Supplementary Table 1. [file 41598_2021_83614_MOESM2_ESM.xlsx]

## Sheet: Dataset
Dog ID	breed	mixed	sex	neut	SRD	age	trauma	PC1: chair/move	PC2: escape	PC3: chair proximity	PC4: tail-wagging/other vocalisations	PC5: sitting	whining	f0 whines	g0 whines	number of f0 whines	NLP occurrence	NLP ratio	HNR	jitter	entropy
65	Yorkshire Terrier	purebred	Female	Yes	Yes	2.5	no	-0.0968549	3.20029	-0.160259	1.23119	0.0965668	yes	1	1	76	1	0.0657895	1.83144	0.00956481	-2.6465
72	Dogue de Bordeaux	purebred	Male	Yes	No	5.5	no	0.594502	0.216847	-0.804064	0.873807	-0.113734	yes	1	1	126	1	0.206349	6.49357	0.0195068	-5.15962
94	English Cocker Spaniel	purebred	Male	No	Yes	3.25	no	0.0267929	0.924876	-0.152979	0.555703	-0.364924	yes	1	1	15	0	0	15.1983	0.00507732	-3.94062
129	Mixed	mixed	Male	Yes	No	4.16667	no	2.16467	-0.571577	-0.910574	0.212523	-0.548506	yes	1	1	11	1	0.363636		0.00943153	-2.94961
137	Mixed	mixed	Male	Yes	No	12.75	yes	-0.0439739	-0.670525	0.417187	0.199277	-0.865508	yes	1	1	2	0	0		0.00317503	-3.5355
142	Vizsla	purebred	Female	No	No	2.75	no	0.317829	-0.606396	0.713739	0.534061	0.475678	yes	1	1	111	1	0.0990991	11.9897	0.0161566	-3.76928
158	Border Collie	purebred	Male	No	No	9.66667	no	-1.39344	0.0535935	0.169201	-1.05543	0.918326	yes	1	1	12	1	0.416667	11.8985	0.019047	-3.41664
201	Mixed	mixed	Female	No	Yes	1.91667	no	-1.43939	-0.154529	-1.19709	-0.0159108	0.665309	yes	1	1	24	1	0.166667	21.5729	0.0148711	-3.54045
215	Borzoi	purebred	Male	No	Yes	3.25	no	0.203696	0.174351	0.430922	-0.408136	-0.679347	yes	1	1	68	1	0.0735294	10.5275	0.00871962	-3.61061
218	Samoyed	purebred	Male	Yes	Yes	1.75	no	3.88279	-0.606094	1.3657	-0.27043	0.180693	yes	1	1	3	0	0		0.00431816	-1.87335
244	Basset Hound	purebred	Male	No	Yes	2.66667	no	-1.34603	-0.25867	-1.09348	-0.662945	1.62337	yes	1	1	23	1	0.347826	9.90809	0.00561093	-3.99447
251	Mixed	mixed	Male	Yes	No	0.833333	no	0.491319	1.59691	-0.000427005	1.48075	0.0156671	yes	1	1	18	1	0.222222	8.03518	0.0151869	-3.56986
280	Mixed	mixed	Male	Yes	Yes	4.25	yes	-0.313954	-0.563205	0.266666	-0.124564	0.731466	yes	1	1	23	1	0.304348	16.3793	0.00318586	-4.00388
324	Mudi	purebred	Female	No	Yes	3.25	no	-0.372668	-0.0857528	-0.0148914	0.335841	1.86056	yes	1	1	37	1	0.162162	6.84705	0.0115336	-3.258
403	Vizsla, Wire-haired	purebred	Male	No	No	3.91667	no	-0.457454	-0.753015	0.0923891	0.677877	-1.00067	yes	1	1	20	1	0.55	9.20148	0.00846458	-3.57801
478	Great Dane	purebred	Female	Yes	Yes	2	no	-1.46313	0.693269	0.920701	2.0147	-1.02433	yes	1	1	50	1	0.1	9.87965	0.014052	-3.83535
506	Beagle	purebred	Female	Yes	No	6.33333	no	1.87158	2.28411	2.1747	2.65073	0.0451087	yes	1	0	93	1	0.0967742	5.5911	0.013819	-3.34643
512	Yorkshire Terrier	purebred	Male	No	No	5	yes	-0.961244	-0.639075	0.347565	1.52701	-0.454034	yes	1	1	51	1	0.235294	13.365	0.0117052	-3.03405
518	English Cocker Spaniel	purebred	Female	Yes	No	1.5	no	-0.79833	0.451182	0.632857	1.29247	1.90809	yes	1	1	12	1	0.416667	6.73285	0.00976025	-5.14528
529	Mixed	mixed	Male	Yes	Yes	11.5	yes	-0.340404	-0.709054	-0.158732	-0.419586	2.07351	yes	1	1	24	1	0.416667	15.1451	0.00476511	-3.90941
555	Mudi	purebred	Male	No	No	3.5	no	-0.580051	2.83726	-0.383305	0.286523	-0.267666	yes	1	1	28	1	0.107143	10.4391	0.00950082	-3.93824
563	Havanese	purebred	Male	No	No	5.66667	no	-0.705983	-0.258995	-1.27187	0.0591511	1.88669	yes	1	1	18	1	0.611111	12.3085	0.0056416	-4.60044
585	Greyhound	purebred	Male	Yes	Yes	6.08333	yes	-0.017627	-0.456921	-0.479457	0.202393	-1.21601	yes	1	1	50	1	0.28	11.9977	0.00811277	-3.7167
644	Mixed	mixed	Male	Yes	No	10.75	yes	1.48144	-0.0813279	-1.29945	-0.470962	-1.59321	yes	1	1	55	1	0.163636	9.34894	0.0159128	-4.36205
675	Mixed	mixed	Female	No	Yes	1.25	yes	0.192715	0.190324	-0.420228	0.192389	-0.451114	yes	1	1	130	1	0.146154	8.45124	0.00422274	-3.3554
706	Mixed	mixed	Male	Yes	No	9.41667	yes	-0.629077	0.7453	0.518535	0.428619	-0.769444	yes	1	1	23	0	0	10.7171	0.0127979	-3.94303
731	Whippet	purebred	Male	Yes	Yes	2.58333	no	-0.257575	0.230236	-2.30829	0.89421	-1.66714	yes	1	1	1	0	0		0.0178317	-3.69327
811	Boxer	purebred	Female	No	No	0.833333	no	2.56743	2.4993	-0.242117	1.32705	-0.12976	yes	1	1	42	1	0.0714286	6.07922	0.00900662	-3.34694
896	Mixed	mixed	Female	Yes	No	3.33333	yes	1.6528	0.154566	-0.335477	0.101943	0.382953	yes	1	1	10	0	0		0.0043643	-2.58106
931	Mixed	mixed	Female	Yes	No	5.75	yes	-0.796164	0.51617	0.369989	1.64708	-0.547683	yes	1	0	12	1	0.666667	9.00115	0.0196808	-6.09401
954	Mixed	mixed	Female	Yes	Yes	2.83333	yes	0.781629	0.583635	-0.244462	0.383936	-0.176771	yes	1	1	62	1	0.209677	14.726	0.00480286	-3.379
957	Border Collie	purebred	Female	Yes	No	4.5	no	0.198561	-0.20196	-0.158204	0.918609	-0.660612	yes	1	1	7	0	0	13.0881	0.0109504	-2.65116
976	Beagle	purebred	Male	No	No	3.91667	no	-0.57981	1.96696	-1.19467	-0.550652	-0.480042	yes	1	1	3	0	0		0.00619484	-3.05812
1021	Mixed	mixed	Male	Yes	Yes	6.08333	yes	1.22737	-0.666648	0.578987	0.194095	2.36526	yes	1	1	106	1	0.141509	7.36404	0.0121755	-3.96381
1093	Mixed	mixed	Male	Yes	Yes	6.33333	yes	-0.66567	0.265831	-0.118023	1.11909	0.212851	yes	1	1	46	1	0.478261	8.40367	0.0105179	-4.01379
1111	Dachshund, Short-haired	purebred	Female	No	Yes	1.83333	no	0.708647	2.58738	-0.374812	1.41872	-1.06604	yes	1	1	190	1	0.405263	11.1228	0.00781006	-4.91825
1120	Shetland Sheepdog	purebred	Female	No	Yes	4.25	no	-0.411261	-0.337288	0.527361	-0.469496	-1.12546	yes	1	1	7	1	0.142857		0.0150368	-4.29582
1135	Beagle	purebred	Female	Yes	Yes	6.33333	no	-0.191052	-0.10075	-0.661766	-0.735774	-0.258567	yes	1	1	15	1	0.466667	19.5204	0.00398294	-4.19942
1140	German Shepherd Dog (Alsatian)	purebred	Male	Yes	No	4.66667	no	0.340092	0.0776822	0.441484	-0.918442	1.49691	yes	1	1	10	0	0		0.00806038	-3.27035
1164	Mixed	mixed	Female	Yes	No	4.25	yes	-0.204607	-0.0885728	0.0459699	-0.662075	0.350023	yes	1	1	34	1	0.205882	14.6871	0.00466199	-3.95965
1175	Mixed	mixed	Male	Yes	Yes	2.16667	no	-0.257483	1.4066	-0.205065	0.976579	-0.470943	yes	1	1	50	1	0.16	6.14366	0.00387341	-3.42939
1186	Staffordshire Bull Terrier	purebred	Female	No	Yes	3.58333	no	-0.390708	-0.714993	1.24273	0.703655	-0.817265	yes	1	1	76	1	0.447368	4.73377	0.0134103	-2.87242
1209	Mudi	purebred	Female	No	Yes	5.33333	no	0.771133	6.28413	-1.60832	-0.814102	0.710528	yes	1	0	5	1	0.8	-1.49083	0.0215834	-4.28875
1244	Mixed	mixed	Male	Yes	No	1.66667	yes	0.87209	-0.469883	-0.790253	0.414569	-0.625373	yes	1	1	4	0	0	10.5025	0.00771263	-3.68977
1287	Labrador Retriever	purebred	Male	Yes	Yes	1.5	no	0.478144	-0.242085	-0.474099	0.0366881	-0.2155	yes	1	1	35	1	0.2	11.2819	0.0122217	-3.74667
46	Transylvanian Hound	purebred	Female	Yes	Yes	4.33333	no	-1.23965	1.51222	2.64365	3.15978	-1.06764	yes	1	1	49	1	0.122449	9.10251	0.018187	-4.54209
1309	Nova Scotia Duck-Tolling Retriever	purebred	Male	No	No	7.33333	no	-0.149105	-0.68187	2.25168	0.463246	-1.33652	yes	1	1	78	1	0.679487	16.5594	0.00255211	-4.40734
1328	Tibetan Terrier	purebred	Male	No	Yes	10.6667	no	-0.577111	-0.0866784	0.232848	1.61167	0.826123	yes	1	1	60	1	0.366667	9.15113	0.0087174	-4.07037
1339	Mixed	mixed	Male	Yes	Yes	3.16667	yes	-0.157776	0.563591	0.0247204	0.756551	0.905751	yes	1	1	72	1	0.111111	8.8598	0.00819806	-3.64262
1362	Whippet	purebred	Female	Yes	Yes	9.25	yes	0.947901	-0.956	-1.20394	-0.475934	-2.28994	yes	1	1	13	1	0.384615	16.0836	0.00477976	-3.52487
1378	Black Russian Terrier	purebred	Female	No	Yes	1.83333	no	0.421515	0.0966237	0.899207	0.960464	-0.354162	yes	1	1	34	1	0.176471	9.18479	0.0124513	-4.05582
1393	Mixed	mixed	Male	No	No	1	yes	-0.858448	0.921272	-0.12074	0.449095	-0.626123	yes	1	1	16	1	0.1875	9.0738	0.0141833	-4.0878
1403	Tibetan Terrier	purebred	Female	Yes	Yes	6.66667	no	-0.555226	-0.482482	-0.446771	0.853508	0.694834	yes	1	1	62	1	0.177419	18.1857	0.00508797	-4.3018
1414	Mixed	mixed	Female	Yes	Yes	7.08333	no	0.0898207	-0.262268	-1.61207	0.353859	2.09363	yes	1	1	26	1	0.192308	13.345	0.00573418	-3.08588
1497	Puli	purebred	Female	Yes	No	3.83333	no	-1.02135	0.0481557	-0.119155	-0.0962766	0.242946	yes	1	1	29	1	0.275862	13.1499	0.00590152	-3.5465
1520	Mixed	mixed	Female	Yes	Yes	1.75	no	-0.451791	6.57256	-0.272047	-0.971887	0.468063	yes	1	1	105	1	0.161905	4.51813	0.00696488	-3.49772
1525	Belgian Shepherd Dog - Malinois	purebred	Male	No	Yes	1.16667	no	-0.235558	-0.626607	0.238781	0.0647056	-1.03151	yes	1	1	11	1	0.0909091	10.5789	0.00779439	-2.64383
1546	Mixed	mixed	Female	Yes	No	3.91667	yes	0.961898	-1.00453	-2.72129	-0.577077	-2.87242	yes	1	1	4	0	0	14.797	0.0114515	-3.81293
1574	Mixed	mixed	Male	Yes	Yes	2.41667	no	0.373833	-0.866338	1.73029	-0.313759	1.79309	yes	1	1	2	0	0		0.00844877	-2.64707
1115	Shetland Sheepdog	purebred	Female	No	No	1.33333	no	0.277998	-0.243992	-0.391547	-0.144381	-0.934784	yes	1	1	46	1	0.0869565	13.4139	0.00837004	-3.68213
1584	Mixed	mixed			Yes			-0.509737	-0.496276	1.13861	0.97643	-0.197828	yes	1	1	53	1	0.0377358	8.63979	0.00546418	-2.78095
1586	Golden Retriever	purebred	Female	Yes	No	6.25	no	-0.292879	-0.167978	-0.171397	-1.80995	0.824923	yes	1	1	3	0	0	20.6955	0.00381474	-4.84302
294	Vizsla	purebred	Female	Yes	No	6.08333	no	-0.789378	-0.312471	-0.883112	-1.37221	1.58771	yes	1	1	4	0	0		0.00571923	-4.02219
625	Mixed	mixed	Male	Yes	Yes	1.25	yes	-1.14112	0.448304	0.0265621	5.06268	2.30712	yes	1	1	23	1	0.391304	12.7509	0.00866081	-4.84916
702	Vizsla	purebred	Female	Yes	Yes	5.25	no	-0.623844	-0.330031	-0.614422	0.0553758	1.28365	yes	1	1	240	1	0.145833	13.4461	0.00537011	-4.29086
997	Mixed	mixed	Female	Yes	No	1.66667	no	-0.221419	-0.664283	1.32306	-0.540071	-0.798919	yes	1	0	15	1	0.0666667		0.0064609	-2.73022
920	Parson Russell Terrier	purebred	Female	Yes	Yes	2	no	0.605418	-0.24008	2.13141	-1.07159	0.522522	yes	1	1	34	1	0.470588	14.9229	0.00416488	-3.48321
1592	Mixed	mixed	Female	Yes	Yes	12.5833	no	-1.256	-0.704172	-0.977086	0.968274	-0.736042	yes	1	1	9	1	0.444444	17.5893	0.00930884	-6.39865
611	Dachshund, Wire-haired	purebred	Female	No	No	1	no	-0.945462	-0.707989	-1.60692	0.770906	0.659822	yes	1	1	37	1	0.0540541	17.4499	0.0119067	-4.69097
1113	Golden Retriever	purebred	Female	Yes	No	7.25	no	0.0683894	-0.339467	-0.0262924	-0.287844	-0.645049	yes	1	1	5	1	0.2	3.40933	0.0266779	-4.69869
1594	Mixed	mixed	Male	Yes	Yes	4.58333	yes	-0.580751	-0.492575	-0.985788	0.321784	-0.820961	yes	1	1	1	0	0		0.00907235	-3.45303
1595	Mixed	mixed			No			-0.540464	-0.2993	1.12909	-1.44628	1.05342	yes	1	1	1	0	0		0.00382883	-0.951603
1582	Border Collie	purebred						0.000808568	0.0584626	-0.216219	-0.555075	-0.175225	yes	1	1	6	0	0		0.0084485	-3.59667
1471	Transylvanian Hound	purebred	Female	No		1.83333	no	1.96968	-0.0476696	-0.407267	-0.523749	-1.21944	yes	1	1	47	1	0.0425532	10.9915	0.00551574	-3.57422
1116	Vizsla	purebred	Female	Yes	No	10.0833	no	0.605084	-0.430726	-0.542616	-0.00178235	-1.36877	yes	1	1	55	1	0.0727273	14.4049	0.00564803	-4.24263
1580	Australian Shepherd	purebred						-0.709597	0.810972	0.77314	-1.48339	0.325006	yes	1	1	12	1	0.0833333	8.80132	0.00482144	-3.1402
446	English Cocker Spaniel	purebred	Male	No	No	4.33333	no	-0.240505	-0.264271	-0.308843	0.276631	-0.264989	yes	1	1	15	0	0	12.7978	0.00331247	-3.68863
1004	English Cocker Spaniel	purebred	Female	Yes	Yes	4.33333	yes	-0.241843	-0.202739	-0.143172	1.07772	0.342336	yes	1	1	23	0	0	12.2669	0.00373556	-3.49669
1104	Vizsla	purebred	Male	No	Yes	9	no	-0.177822	-0.481742	0.517132	0.305122	-0.653728	yes	1	1	11	1	0.818182	12.6191	0.00722416	-3.65264
562	Belgian Shepherd Dog - Tervueren	purebred	Male	No	Yes	8.58333	no	-0.91493	-0.596365	-0.362577	0.503246	-0.688132	yes	1	1	55	0	0	12.1856	0.0050511	-4.47156
53	Shetland Sheepdog	purebred	Male	Yes	No	4.08333	no	0.999997	0.047158	-0.406973	-0.271055	-0.846895	yes	1	1	1	0	0		0.00152229	-1.54706
1599	Beagle	purebred			Yes			-1.51479	0.367105	1.40456	-1.09584	0.507643	yes	1	1	6	1	0.333333	13.5961	0.0104971	-5.11306
1600	Great Dane	purebred			No			-0.0332979	-0.380288	-0.354595	0.100325	-0.655994	yes	1	1	97	1	0.123711	8.59953	0.0224016	-3.69114
1601	Mudi	purebred			Yes			-0.53794	0.208542	-0.102629	1.79735	-0.241349	yes	1	1	9	1	0.111111	7.3695	0.00978362	-3.7372
912	American Pit Bull Terrier	purebred	Female	Yes	No	8.08333	yes	-1.80901	-0.0894346	2.13226	-1.22078	0.315474	yes	1	0	1	0	0
503	Golden Retriever	purebred	Male	No	Yes	2.66667	no	1.54003	-0.19388	0.451253	0.0957528	-0.325391	yes	1	0	3	0	0		0.00554229	-3.47231
1389	Chihuahua	purebred	Female	Yes	No	2.41667	no	-1.0055	-0.66674	-1.35143	0.684569	0.622847	yes	1	1	79	1	0.291139	15.4759	0.00300309	-4.55252
12	Mixed	mixed	Female	Yes	No	2.58333	no	-0.397708	-0.455168	-1.39399	0.124029	1.30604	yes	1	1	3	0	0	14.7529	0.0078281	-4.39004
416	Mixed	mixed	Male	No	No	3.5	no	-0.76842	-0.172001	0.761119	0.675469	-0.738958	yes	1	1	11	1	0.272727	11.1015	0.00734478	-5.03074
395	German Shepherd Dog (Alsatian)	purebred	Male	Yes	No	5.08333	yes	0.118167	-0.124999	-0.426449	-1.51589	-0.408812	yes	1	1	1	0	0		0.00215309	-2.53697
1651	Belgian Shepherd Dog - Tervueren	purebred	Male	No	No	9.33333		0.739091	0.256309	-0.426638	0.827253	0.115126	yes	1	1	12	1	0.416667	5.54414	0.00698232	-2.48038
1637	Mixed	mixed	Male	Yes	Yes	4.5	yes	-0.932755	0.151055	-1.90304	0.975179	-1.32071	yes	1	1	37	1	0.27027	9.44277	0.00520187	-3.0743
1639	Mixed	mixed	Female	Yes	No	5.91667	yes	-0.112924	-0.350989	1.00764	-0.67073	0.932205	yes	1	1	1	1	1		0.00803043	-2.11229
1638	Mixed	mixed	Female	Yes	Yes	2.58333	yes	0.167211	1.24609	-1.44795	0.410121	0.881047	yes	1	1	5	0	0	4.12809	0.00486706	-2.10557
1654	Mudi	purebred	Female	No	No	11	no	0.0514413	0.09377	-0.0842807	-0.555394	-1.22477	yes	1	1	15	1	0.2	10.6099	0.00953743	-2.38692
683	Boxer	purebred	Female	Yes	No	4.58333	no	0.474697	-0.405915	-0.838642	-0.710003	2.45568	yes	1	1	1	0	0		0.0291245	-2.24371
1608	Border Collie	purebred	Male	Yes	No	5.25	no	-0.379295	-0.56673	-0.160113	-0.227791	0.990991	yes	1	1	1	0	0	29.4637	0.00100709	-4.7151
1643	Dachshund, Long-haired	purebred	Female	Yes	No	3.08333	no	-0.623155	-0.40966	0.872717	0.92996	-0.257871	yes	1	1	19	1	0.473684	9.14349	0.0102821	-4.76924
978	English Springer Spaniel	purebred	Female	No	Yes	2	no	-0.464267	-0.149533	-1.08922	-0.16494	0.109154	yes	1	1	20	1	0.3		0.00884107	-2.36276
1130	Dachshund, Wire-haired	purebred	Male	Yes	No	3.91667	no	0.0823755	-0.28288	0.214257	-1.0437	1.55279	yes	1	1	2	1	0.5		0.00748529	-2.62265
1633	Mixed	mixed	Male	Yes	Yes	1.75	yes	-0.0267683	-0.513742	0.413841	0.0628275	1.05531	yes	1	1	2	0	0	10.8489	0.0195717	-2.36057
1634	Cavalier King Charles Spaniel	purebred	Female	Yes	No	7	no	0.515187	-0.333325	-1.21377	0.724983	2.47022	yes	1	1	2	0	0		0.00672883	-3.68516
1658	Vizsla	purebred	Male	Yes	No	3.66667		0.0457961	-0.0356712	0.594075	0.165704	-0.68145	yes	1	1	16	1	0.3125	9.85815	0.0107084	-2.86502
1629	Mixed	mixed	Male	Yes	No	5.66667	yes	0.734632	-0.515042	-0.610343	-0.0782952	-1.215	yes	1	1	9	1	0.111111		0.0108513	-2.69132
1644	Mixed	mixed	Female	Yes	No	5.16667	yes	-0.669311	-0.556895	-0.0983544	-0.456144	-1.14921	yes	1	1	2	1	0.5		0.00861253	-2.80032
1661	Whippet	purebred	Female	Yes	Yes	3.83333		-0.680545	-0.641105	-0.288378	-0.00913765	-0.976885	yes	1	1	10	1	0.4		0.00334364	-2.31688
1662	Mudi	purebred	Female	No	No	6.33333	no	0.467621	-0.482741	1.29346	1.08712	1.26282	yes	1	1	36	1	0.138889	8.73652	0.00671947	-2.89553
1628	Biewer Yorkshire Terrier	purebred	Female	No	No	1.08333	no	1.152	0.210297	-0.421085	0.327337	-0.412946	yes	1	0	118	1	0.40678	6.30421	0.00727598	-2.74968
1664	Weimaraner	purebred	Male	Yes	No	3.75		0.156171	-0.425779	-0.338461	0.25636	-1.11266	yes	1	1	31	1	0.16129	10.1801	0.0142546	-3.11102
1666	Belgian Shepherd Dog - Groenendael	purebred	Male	No	No	3.5		-0.130026	-0.380083	-0.53227	0.504639	-0.361834	yes	1	1	48	1	0.354167	12.4316	0.00938935	-2.503
1640	Whippet	purebred	Male	No	No	2.41667	no	-0.0659754	-0.291625	-0.39024	-0.142722	-0.743316	yes	1	1	108	1	0.037037	14.2047	0.00395695	-1.8564
1612	Mudi	purebred	Male	No	No	2.08333	no	1.18215	-0.481055	1.56538	-0.696837	0.11626	yes	1	1	9	1	0.222222	15.3585	0.0151863	-3.38244
653	Vizsla, Wire-haired	purebred	Female	Yes	Yes	0.416667	yes	0.153449	0.0814761	-1.63565	0.478463	-1.24801	yes	1	1	6	1	0.5		0.00576618	-2.21578
1655	Mixed	mixed	Male					-0.00822673	-0.33539	-0.668466	0.20407	-1.08666	yes	1	1	11	1	0.272727	12.1367	0.00466685	-2.18367
803	Mixed	mixed	Male	Yes	No	5.33333	yes	-0.431852	-0.620278	-1.32375	-0.459101	2.12056	yes	1	1	15	1	0.266667		0.0054255	-2.10249
942	Labrador Retriever	purebred	Male	Yes	Yes	9.58333	no	-1.22615	-0.778449	-0.570736	0.591909	0.97405	yes	1	1	1	1	1		0.0030177	-3.17223
1657	Great Dane	purebred	Female	Yes	Yes	7.08333		-1.28869	0.233681	-0.485573	-1.3671	0.563416	yes	1	1	34	1	0.205882	5.36554	0.0233716	-3.52592
1660	Great Dane	purebred	Female	Yes	Yes	4		-0.00877298	-0.39296	-1.1445	0.15193	-0.499239	yes	1	1	45	1	0.177778	7.60079	0.0119688	-3.69435
1667	Border Collie	purebred	Female	No	No	1.08333	no	0.265887	-0.458283	0.0657016	-0.693727	0.253018	yes	1	1	89	1	0.0337079	4.81282	0.0078965	-2.67593
1663	Mixed	mixed	Male	Yes	No	6.25		-0.24614	-0.0615717	0.533488	0.617157	-0.169672	yes	1	1	1	1	1	10.0019	0.026125	-3.56497
1649	Mixed	mixed	Male	Yes	No	6.83333	yes	-0.235732	-0.527105	-0.709173	-0.0433254	-0.943204	yes	1	0	1	0	0		0.0184726	-1.40911
196	Pumi	purebred	Male	No	No	2.75	no	-0.953184	-0.263378	-0.405738	0.74962	1.22877	yes	0	1	0	0	0
817	Mixed	mixed	Female	Yes	No	1.41667	yes	0.636832	1.47376	-0.342618	-0.0911738	-1.08375	yes	0	1	0	0	0
841	Vizsla	purebred	Female	No	No	0.583333	yes	0.481327	-0.831478	-0.377022	0.158153	1.61115	yes	0	1	0	0	0
1445	Mixed	mixed	Male	Yes	No	2.33333	yes	0.645083	-0.611259	0.0631006	-0.307235	-0.759521	yes	0	1	0	0	0
177	Standard Schnauzer	purebred	Female	No	No	1.91667	no	0.597835	-0.326176	0.39034	-0.07132	-0.683747	yes	0	1	0	0	0
610	Dachshund, Wire-haired	purebred	Female	No	No	5.5	no	0.2684	-0.413947	-0.846857	-0.251431	-0.138198	yes	0	1	0	0	0
579	West Highland White Terrier	purebred	Female	Yes	No	9.5	no	2.10357	0.100358	-0.197774	-0.486092	-0.397854	yes	0	1	0	0	0
1513	Small Münsterländer	purebred	Female	No	No	0.916667	no	1.15853	-0.294254	0.172742	-1.3146	0.84098	yes	0	1	0	0	0
1578	French Bulldog	purebred	Female	Yes	No	3.5	no	0.0443977	-0.86842	0.889899	-0.0548612	1.2568	yes	0	1	0	0	0
1597	Bulldog	purebred						1.64384	0.0938684	-0.564488	-0.115041	0.191699	yes	0	1	0	0	0
1598	Chihuahua	purebred	Male	Yes	No	9.41667	no	-1.38376	0.0122141	2.28727	-1.85584	0.37915	yes	0	1	0	0	0
1581	Shetland Sheepdog	purebred	Female	No				3.7608	-0.79621	1.80174	-0.256124	-0.446451	yes	0	1	0	0	0
827	Mixed	mixed	Female	Yes	No	5.66667	yes	1.93415	-0.700898	3.7064	-1.25296	0.139701	yes	0	1	0	0	0
955	Mixed	mixed	Female	Yes	No	1.58333	yes	-1.4254	0.0366273	-0.524412	-1.76872	0.866628	yes	0	1	0	0	0
1610	Hovawart	purebred	Male	No	No	9.33333	no	0.245724	-0.368148	1.16314	0.403515	-0.351757	yes	0	1	0	0	0
1641	Hovawart	purebred	Female	Yes	No	9.33333	no	0.155557	-0.42555	0.19628	-0.0846774	-0.790307	yes	0	1	0	0	0
1647	Miniature Schnauzer	purebred	Female	Yes	No	7.75	no	-0.530136	-0.663014	0.694964	-0.0482797	-1.01167	yes	0	1	0	0	0
1636	Spanish Greyhound (Galgo Español)	purebred	Male	Yes	Yes	7.25	yes	-0.893689	-0.324947	-0.763281	-1.34615	-0.340459	yes	0	1	0	0	0
10	Belgian Shepherd Dog - Groenendael	purebred	Female	Yes	Yes	6.83333	no	2.95404	0.526054	0.192675	-0.0243199	-0.161796	no	0	0
326	Whippet	purebred	Male	Yes	Yes	4.5	no	-0.811901	-0.832535	0.787278	0.334157	-1.01043	no	0	0
344	Miniature German Spitz	purebred	Female	No	Yes	15.0833	yes	1.58075	0.112198	0.171584	-0.575451	-0.141397	no	0	0
495	Vizsla, Wire-haired	purebred	Male	No	No	3.91667	no	0.305625	-0.605162	-0.17893	0.712943	-0.112803	no	0	0
1052	Belgian Shepherd Dog - Groenendael	purebred	Male	No	Yes	10.9167	no	1.31675	-0.0874706	0.668061	-0.0986283	-0.27192	no	0	0
1099	Mixed	mixed	Male	Yes	No	11.5	no	-0.39387	-0.243348	0.882891	-1.59803	0.535365	no	0	0
1583	Mixed	mixed			Yes			-0.909225	-0.221588	1.96253	-1.44166	0.442693	no	0	0
434	Belgian Shepherd Dog - Groenendael	purebred	Female	No	No	9.16667	no	0.229764	-0.131436	-0.727909	-0.610144	0.309107	no	0	0
1589	Beagle	purebred			No			2.53528	-0.433886	0.015969	-0.581158	1.94491	no	0	0
1579	Australian Shepherd	purebred	Male	No				1.14395	-0.698844	0.572543	0.0375471	-0.784749	no	0	0
1426	Beagle	purebred	Male	No	No	8.41667	no	-0.196133	0.643177	0.352192	1.55263	-1.03871	no	0	0
1144	Border Collie	purebred	Male	Yes	No	1.66667	no	1.93291	-0.567152	0.592389	-0.589621	-0.930322	no	0	0
153	Siberian Husky	purebred	Female	Yes	No	2.33333	yes	-0.852245	0.0336657	0.265628	-2.02882	0.150264	no	0	0
1494	Golden Retriever	purebred	Male	No	No	6	no	-0.491662	0.122323	-0.389064	-1.3943	1.55701	no	0	0
1650	German Pointer, Rough-haired	purebred	Male	Yes	No	5		-0.150511	-0.0765666	1.14813	-1.11422	0.0271049	no	0	0
422	Mixed	mixed	Female	Yes	No	4.66667	yes	-1.38009	0.105461	-0.35445	-2.07558	0.601339	no	0	0
79	Shih Tzu	purebred	Female	Yes	No	4.91667	no	-0.102083	-0.335566	1.5004	-0.0838309	1.13711	no	0	0
1648	Mixed	mixed	Male	Yes	No	13.6667	no	-1.89844	-0.00186569	2.55493	-1.4263	0.489639	no	0	0
1652	Mixed	mixed	Female	Yes	No	9.58333	no	-0.724828	-0.307893	0.439156	-0.978603	-0.00287356	no	0	0
1656	Vizsla	purebred	Male					-1.16695	-0.696348	-1.01226	0.174408	-0.932785	no	0	0
1659	Pumi	purebred	Female	Yes	Yes	8.91667	yes	-0.0460194	-0.462223	-0.234764	-0.00638586	-0.878706	no	0	0
1668	Mixed	mixed	Female	Yes	No	2.08333	yes	-1.38639	0.149086	-0.430101	-1.62391	1.02171	no	0	0
1653	Labrador Retriever	purebred	Male	Yes	No	4.91667	no	-0.921152	-0.517623	-1.43626	0.559934	-0.15809	no	0	0
1613	Labrador Retriever	purebred	Female	Yes	No	10.4167	no	-0.71314	0.0302786	2.04329	-2.17245	0.0196085	no	0	0
837	Bull Terrier	purebred	Female	Yes	No	6	no	-0.415879	0.132298	-0.487909	-2.20143	0.171762	no	0	0
1587	Shar Pei	purebred			Yes			-0.667381	-0.480155	-1.25344	0.281637	-0.430004	wav missing
1646	Mixed	mixed	Male	Yes	Yes	5.41667		0.012752	0.0544687	-0.332216	0.0877804	-1.33974	wav missing
1642	Whippet	purebred	Male	No	No	4.08333	no	-0.524361	-0.601408	-0.670326	-0.125512	-0.966938	wav missing
