# Supplementary material for: Occurrences of non-linear phenomena and vocal harshness in dog whines as indicators of stress and ageing
Source: Sci Rep. 2021 Feb 24;11:4468. doi: 10.1038/s41598-021-83614-1 (PMC7904949; doi:10.1038/s41598-021-83614-1)
Supplement: Supplementary file 3 — Supplementary Table 2. [file 41598_2021_83614_MOESM3_ESM.xlsx]

## Sheet: Sheet1
Behaviour label	Definition	Behaviour category
Stand	The dog is on all four feet, not moving.	Position
Sit	The dog's haunches are on the ground, but the elbows are not.
Lay down	The dog's elbows and sternum or side touch the ground.
Move	The dog is moving, walking, or running, 2-3 paws are on the ground the whole time.
Chair Distance	The dog is near to the chair, within one body length.	Proximity/distance
Door Distance	The dog is near to the door, within one body length.
Rearing up against the door/wall	The dog stands on his/her back feet and puts the forelegs on the doors or the walls.	Rearing
Scratching	The dog scratches the doors or the walls, with his/her forelegs, or tries to open the door by scratching the handle.	Scratching
Orientation towards the door	The dog's head is pointing towards the door.	Orientation
Orientation towards the chair	The dog's head is pointing towards the chair.
Exploration in general	Activity directed toward physical aspects of the environment, including sniffing, close visual inspection, distal visual inspection, and gentle oral examination such as licking.	Exploration
Chair Exploration	Activity directed towards the chair, including sniffing, close visual inspection, distal visual inspection and gentle oral examination such as licking.
Door Exploration	Activity directed towards the door, including sniffing, close visual inspection, distal visual inspection, and gentle oral examination such as licking.
Tail-wagging	The dog is moving its tail constantly (not just because of the dogs movement (walking or running)).	Tail-wagging
Barking/Yelping	A loud, short, wide pitch range sound with inverted U shaped pitch contour.	Vocalisation
Other vocalization	Other types of vocalizations that are not in the other categories (growling, howling, moaning, coughing, sneezing etc.).
Whining	High-pitched, relatively tonal, short and cyclic or elongated vocalisations. (Excluded from the behaviour PCA).
Panting	A noise made by the dog, which sounds like a loud moderate to rapid open-mouth respiration.
