# Supplementary material for: Occurrences of non-linear phenomena and vocal harshness in dog whines as indicators of stress and ageing
Source: Sci Rep. 2021 Feb 24;11:4468. doi: 10.1038/s41598-021-83614-1 (PMC7904949; doi:10.1038/s41598-021-83614-1)
Supplement: Supplementary file 4 — Supplementary Table 3. [file 41598_2021_83614_MOESM4_ESM.xlsx]

## Sheet: Sheet1
	PC1: chair/move	PC2: escape	PC3: chair proximity	PC4: tail-wagging/other vocalisations	PC5: sitting
ChairO	0.708391	-0.0924632	0.244646	-0.0174506	0.211504
Move	0.646979	0.301427	-0.102068	0.153979	-0.208162
Panting	0.618274	0.203017	-0.0283609	0.0554265	0.217029
ChairE	0.607415	-0.0924032	0.374889	0.0489421	-0.0520137
GenerallyE	0.443625	-0.0792294	-0.254492	-0.153691	-0.349299
Rearing	0.11768	0.849323	-0.0884124	-0.0798963	0.0221954
Scratching	0.028994	0.798437	-0.180153	-0.0060962	-0.058757
Barking/Yelping	-0.234456	0.60977	0.220478	0.345979	1.55433e-05
ChairD	0.0118706	-0.0986775	0.822301	0.0572866	-0.0461462
DoorD	-0.233715	0.0944328	-0.719549	0.0845642	0.142495
DoorE	0.13968	0.044651	-0.411931	0.235057	-0.279439
Lay	-0.331442	0.108465	0.263075	-0.646699	0.162424
Tail-wagging	-0.0073987	0.371134	0.282786	0.582539	0.00374782
Other vocalization	0.0296989	0.0642304	0.062261	0.556904	0.194142
DoorO	-0.403045	0.00792706	-0.0668844	0.502604	0.0949008
Sit	0.0242166	-0.175458	-0.171023	0.22072	0.847026
Stand	-0.0635742	-0.211829	-0.068212	0.376506	-0.746089
Eigenvalues:	2.783	2.566	1.899	1.538	1.212
Cumulative variance:	0.135	0.26	0.373	0.477	0.577
Standardized alpha:	0.636	0.712	0.577	0.411	0.698
