# Supplementary material for: Occurrences of non-linear phenomena and vocal harshness in dog whines as indicators of stress and ageing
Source: Sci Rep. 2021 Feb 24;11:4468. doi: 10.1038/s41598-021-83614-1 (PMC7904949; doi:10.1038/s41598-021-83614-1)
Supplement: Supplementary file 5 — Supplementary Table 4. [file 41598_2021_83614_MOESM5_ESM.xlsx]

## Sheet: Munka1
Jitter
		Est.	S.E.	t/z value	p
demographic	(Intercept)	0.30	0.00	73.39	<0.001
behaviour	(Intercept)	0.30	0.00	71.92	<0.001
	tail-wagging/other vocalisations	0.01	0.00	1.92	0.06
Entropy
demographic	(Intercept)	-3.36	0.17	-20.20	<0.001
	trauma	0.35	0.19	1.86	0.07
	age	-0.07	0.03	-2.30	0.02
behaviour	(Intercept)	-3.44	0.08	-42.71	<0.001
	chair/move	0.28	0.09	3.11	<0.001
	tail-wagging/other vocalisations	-0.24	0.08	-2.88	<0.001
HNR
demographic	(Intercept)	3.43	0.07	52.07	<0.001
behaviour	(Intercept)	3.47	0.06	58.08	<0.001
	escape	-0.26	0.06	-4.71	<0.001
NLP
demographic	(Intercept)	0.77	0.37	2.08	0.04
	SRP	1.17	0.42	2.80	0.01
	Neutered/Spayed	-0.86	0.43	-2.02	0.04
behaviour	(Intercept)	0.63	0.19	3.28	<0.001
	chair_move	-0.44	0.21	-2.17	0.03
	tail-wagging/other vocalisations	0.86	0.25	3.42	<0.001
NLP ratio
demographic	(Intercept)	-1.38	0.18	-7.64	<0.001
	Neutered/Spayed	-0.40	0.20	-2.02	0.05
	age	0.09	0.04	2.41	0.02
behaviour	(Intercept)	-1.26	0.10	-13.20	<0.001
